# Supplementary material for: Anti‐HPA‐1a IgG3 subclass antibodies induce strong platelet phagocytosis
Source: Br J Haematol. 2026 May 14;209(1):358–62. doi: 10.1111/bjh.70533 (PMC13340540; doi:10.1111/bjh.70533)
Supplement: Supplementary file 1 — Data S1. [file BJH-209-358-s001.zip]

Archive with 4 entries (4 files):
- ANTI-HPA-1a (Manuscript-R3.3.2 clean).docx
- ANTI-HPA-1a (Tables R3.3).docx
- bjh70533-sup-0001-FigureS1@Figure 1 supplementary.png
- bjh70533-sup-0002-FigureS2@Figure 2 supplementary.png
